# Supplementary material for: Evaluation of the Synergistic Activity of Antimicrobial Peptidomimetics or Colistin Sulphate with Conventional Antifungals Against Yeasts of Medical Importance
Source: J Fungi (Basel). 2025 May 12;11(5):370. doi: 10.3390/jof11050370 (PMC12112644; doi:10.3390/jof11050370)
Supplement: Supplementary file 1 [file jof-11-00370-s001.zip]

Archive with 1 entries (1 files):
- jof-3595328-supplementary.pdf
